# Supplementary material for: Exploring How Ethnoculturally Diverse Surgical Patients and Families Perceive and Deal with Pain Before Hospital Admissions in Ethiopia: Qualitative Descriptive Study
Source: Healthcare (Basel). 2025 May 14;13(10):1142. doi: 10.3390/healthcare13101142 (PMC12111583; doi:10.3390/healthcare13101142)
Supplement: Supplementary file 1 [file healthcare-13-01142-s001.zip]

Archive with 1 entries (1 files):
- healthcare-3533549-supplementary.pdf
